# Supplementary material for: Employment Status and Alcohol-Attributable Mortality Risk—A Systematic Review and Meta-Analysis
Source: Int J Environ Res Public Health. 2022 Jun 15;19(12):7354. doi: 10.3390/ijerph19127354 (PMC9224380; doi:10.3390/ijerph19127354)
Supplement: Supplementary file 1 [file ijerph-19-07354-s001.zip]

Archive with 1 entries (1 files):
- ijerph-1694942-supplementary.pdf
